# Supplementary material for: Design, Synthesis, and Evaluation of Linker-Optimised PSMA-Targeting Radioligands
Source: Pharmaceutics. 2022 May 20;14(5):1098. doi: 10.3390/pharmaceutics14051098 (PMC9147442; doi:10.3390/pharmaceutics14051098)
Supplement: Supplementary file 1 [file pharmaceutics-14-01098-s001.zip]

Archive with 1 entries (1 files):
- pharmaceutics-1721651-supplementary.pdf
